# Supplementary material for: The Use of Methylene Blue in Pilonidal Sinus Surgery Reduces the Risk of Recurrence: A Systematic Review and Meta-Analysis
Source: Medicina (Kaunas). 2026 Jan 23;62(2):238. doi: 10.3390/medicina62020238 (PMC12941716; doi:10.3390/medicina62020238)
Supplement: Supplementary file 1 [file medicina-62-00238-s001.zip]

Archive with 1 entries (1 files):
- medicina-4082350-supplementary.pdf
